# Supplementary material for: Chemical Composition Analysis of Highland Barley (Hordeum vulgare L.) with Different Modification Methods and Lipid Metabolism Mechanism Analysis of Highland Barley with Microwave Fluidization Modification
Source: Foods. 2026 Apr 17;15(8):1396. doi: 10.3390/foods15081396 (PMC13114515; doi:10.3390/foods15081396)
Supplement: Supplementary file 1 [file foods-15-01396-s001.zip]

Archive with 34 entries (34 files):
- Figure S1.pdf
- Figure S10.pdf
- Figure S11.pdf
- Figure S12.pdf
- Figure S13.pdf
- Figure S14.pdf
- Figure S15.pdf
- Figure S16.pdf
- Figure S17.pdf
- Figure S18.pdf
- Figure S19.pdf
- Figure S2.pdf
- Figure S3.pdf
- Figure S4.pdf
- Figure S5.pdf
- Figure S6.pdf
- Figure S7.pdf
- Figure S8.pdf
- Figure S9.pdf
- Table S1.pdf
- Table S10.pdf
- Table S11.pdf
- Table S12.pdf
- Table S13.pdf
- Table S2.pdf
- Table S3.pdf
- Table S4.pdf
- Table S5.pdf
- Table S6.pdf
- Table S7.pdf
- Table S8.pdf
- Table S9.pdf
- Uncropped, unprocessed and full gel and blot.pdf
- Uncropped, unprocessed and full gel and blot2.pdf
